# Supplementary material for: Natural Chain-Breaking Antioxidants and Their Synthetic Analogs as Modulators of Oxidative Stress
Source: Antioxidants (Basel). 2021 Apr 19;10(4):624. doi: 10.3390/antiox10040624 (PMC8074124; doi:10.3390/antiox10040624)
Supplement: Supplementary file 1 [file antioxidants-10-00624-s001.zip]

Archive with 2 entries (2 files):
- antioxidants-1182777-S2_In silico predictions of ADME-Tox properties-2.xlsx
- antioxidants-1182777-supplementary.pdf
